# Supplementary material for: Testing Dietary Hypotheses of East African Hominines Using Buccal Dental Microwear Data
Source: PLoS One. 2016 Nov 16;11(11):e0165447. doi: 10.1371/journal.pone.0165447 (PMC5112956; doi:10.1371/journal.pone.0165447)
Supplement: S1 Table — (XLSX) [file pone.0165447.s001.xlsx]

## Sheet: Hoja1
SPECIES	SPECIMEN	NH	XH	NV	XV	NMD	XMD	NDM	XDM	NT	XT
Homo habilis	AL-666-1	42	126.065	21	71.28	26	98.8343	70	64.0365	159	87.0684
Homo habilis	OH13	11	77.6397	26	133.095	12	86.7901	35	100.775	84	105.751
Homo habilis	OH21	5	57.8596	24	93.5629	6	53.2473	25	64.6476	60	74.508
Homo habilis	OH27	9	167.307	5	75.4444	19	65.3097	11	68.9048	44	88.2232
Homo habilis	OH-41	8	133.59	22	119.364	2	62.6096	48	85.3156	80	98.9388
Homo habilis	OH-16	46	91.0278	15	64.6194	11	42.3067	179	88.3004	251	85.3694
Homo habilis	L894	8	55.4811	34	87.0084	2	117.338	52	62.0455	96	71.4914
Homo habilis	75S-69-14a	45	77.6025	33	85.6604	94	78.2752	57	48.0951	229	71.6951
Homo habilis	OH69	61	192.756	3	250.359	42	123.04	32	113.841	138	154.491
Homo habilis	OH 62	11	86.7425	33	101.658	18	87.1766	20	68.1822	82	88.3135
Homo ergaster	KNM-ER-820	54	62.7894	48	70.4984	103	55.1758	20	30.6588	225	58.0926
Homo ergaster	KNM-ER-992	94	85.8309	45	90.3652	65	62.8234	71	90.2226	275	82.2686
Homo ergaster	KNM-ER-807	57	90.8635	29	148.589	71	66.6717	35	89.0916	192	90.3136
Homo ergaster	KNM-WT-15000	53	73.28	35	86.03	79	63.88	48	72.34	215	71.69
Homo ergaster	OH 23	27	104.236	13	222.2	37	111.138	8	55.918	85	120.734
Homo ergaster	KNM-ER-806	25	71.1084	3	49.548	44	74.0082	27	59.9266	99	68.6943
Australopithecus afarensis	AL-128-23	55	115.338	9	78.16	61	122.229	33	77.7882	158	108.038
Australopithecus afarensis	AL-145-35	36	124.288	95	106.669	76	103.16	47	71.2787	254	101.568
Australopithecus afarensis	AL-188-1	22	99.6707	12	157.07	64	149.56	18	84.4361	116	130.77
Australopithecus afarensis	AL-198-1	38	73.4033	36	98.3135	41	60.9918	16	59.3539	131	74.6484
Australopithecus afarensis	AL-199-1	37	81.4902	21	158.814	47	96.6798	72	98.1149	177	101.46
Australopithecus afarensis	AL-200-1-B	53	101.453	22	111.01	78	83.1143	9	149.445	162	96.5874
Australopithecus afarensis	AL-225-8	29	173.218	24	194.787	19	123.518	60	112.835	132	142.539
Australopithecus afarensis	AL-266-1	57	141.436	6	107.47	26	106.806	23	115.359	112	126.222
Australopithecus afarensis	AL-288-1i	8	102.094	35	140.344	17	104.862	32	85.3965	92	111.349
Australopithecus afarensis	AL-333-59	52	78.9844	34	133.799	71	95.3641	57	82.4037	214	94.0384
Australopithecus afarensis	AL-333-9	47	88.4925	66	111.497	49	59.301	144	80.6275	144	80.6275
Australopithecus afarensis	AL-333W-1a	18	84.4489	84	162.964	7	101.377	67	99.3293	176	128.26
Australopithecus afarensis	AL-333w-58	66	104.67	13	81.3584	37	147.431	43	88.2291	159	108.269
Australopithecus afarensis	AL-333W-60	67	102.79	8	69.6976	35	113.095	49	70.3284	159	93.3895
Australopithecus afarensis	AL-400-1	57	91.1248	40	109.706	50	93.8258	45	79.0891	192	92.8784
Australopithecus afarensis	AL-417-1A	54	160.502	25	101.97	19	111.486	29	106.534	127	129.323
Australopithecus afarensis	AL-437-2	39	117.255	15	92.3677	27	77.9593	70	100.952	151	100.199
Australopithecus afarensis	AL-438-1k	20	140.528	24	168.627	36	158.909	28	122.981	108	148.35
Australopithecus afarensis	AL-442-1	34	111.743	6	73.8787	23	126.482	49	106.42	112	110.412
Australopithecus afarensis	AL-444	25	127.065	23	148.454	25	93.5008	34	93.2489	107	113.075
Australopithecus afarensis	AL-462-7	37	74.6439	22	89.7609	40	84.3809	63	77.6653	162	80.276
Australopithecus afarensis	LH4	50	146.852	7	95.03	28	169.569	18	82.5334	103	138.265
Australopithecus afarensis	MAK.VP1/12	73	115.529	15	104.679	32	133.117	55	122.273	175	119.935
Australopithecus afarensis	MAK.VP1/2	41	99.2008	19	131.889	54	92.817	25	90.8645	139	99.6895
Australopithecus afarensis	AL-333w-59	47	88.4925	66	111.497	49	59.301	144	80.6275	306	85.0787
Australopithecus afarensis	AL-486-1	25	164.894	9	289.28	13	172.54	3	102.074	50	185.502
Paranthropus boisei	KNM-WT-18600	30	107.66	30	134.01	60	65.83	6	94.31	126	93.38
Paranthropus boisei	KNM-WT-17400	47	80.3625	5	235.181	28	135.496	22	80.6681	102	103.152
Paranthropus boisei	KNM-ER-1509	4	85.3773	41	148.675	8	85.207	9	195.445	62	143.191
Paranthropus boisei	KNM-ER-1804	15	132.068	12	94.5727	2	44.1349	45	133.969	74	124.767
Paranthropus boisei	KNM-ER-5431	22	46.3372	30	99.2762	85	47.0355	6	115.544	143	60.7622
Paranthropus boisei	KNM-ER-729	18	47.3266	12	108.745	48	70.6496	13	52.3353	91	68.4434
Paranthropus boisei	L7A-125	32	92.5052	49	68.2291	3	44.9395	90	57.6192	174	66.8043
Paranthropus boisei	OH-5	17	135.6	2	247.951	8	143.073	17	107.422	44	131.179
Paranthropus boisei	penj	31	100.466	24	110.205	54	51.2561	34	73.5837	143	77.1261
Paranthropus boisei	OH66	24	135.821	13	146.882	30	79.5139	33	80.0472	100	101.961
Paranthropus aethiopicus	KNM-WT-17000	61	67.8776	5	33.6709	40	71.7759	46	73.5268	152	69.4879
Paranthropus aethiopicus	OMO L157-35	2	78.487	36	150.826	2	51.4172	39	77.8934	79	110.473
Paranthropus aethiopicus	L62-17	28	82.4766	8	118.084	7	96.7159	50	152.196	93	124.095
Paranthropus aethiopicus	L338X-35	44	125.672	3	120.601	13	103.013	44	89.6095	104	107.436
Paranthropus aethiopicus	L860-2	29	98.2412	25	112.368	36	59.3272	3	52.1257	93	85.4877
Paranthropus aethiopicus	KNM-WT-16005	3	163.186	42	157.115	11	64.4853	18	114.393	74	133.2
Paranthropus aethiopicus	L238-35	13	124.352	4	253.35	15	118.479	37	148.301	69	143.396
Australopithecus anamensis	KNM-KP-29283	108	80.9427	25	89.4962	92	80.9239	46	75.1744	271	80.7462
Australopithecus anamensis	KNM-ER-35231	9	106.046	119	137.775	11	105.189	63	87.0603	202	118.77
Australopithecus anamensis	KNM-ER-35233	39	96.3434	70	106.607	83	89.8759	4	84.2633	196	97.0236
Australopithecus anamensis	KNM-ER-35236	11	116.486	79	119.117	58	66.6082	18	127.533	166	101.509
Australopithecus anamensis	KNM-KP-29287	17	52.3188	47	99.5493	143	90.0609	2	62.4359	209	88.8604
Pan troglodytes		64	61.0288	27	122.76	38	72.1885	54	77.7498	183	77.3881
Pan troglodytes		36	77.9415	20	97.5603	28	73.2328	41	67.2056	125	76.5044
Pan troglodytes		53	45.5634	43	100.281	31	42.2157	26	43.6283	153	59.9345
Pan troglodytes		48	71.778	32	121.475	40	62.4833	32	60.6684	152	77.4557
Pan troglodytes		32	119.69	25	131.291	38	78.8699	51	119.552	146	111.004
Pan troglodytes		136	152.764	16	141.209	38	135.095	46	169.82	236	152.46
Pan troglodytes		40	76.9846	34	147.081	67	92.1385	39	82.5652	180	97.0748
Pan troglodytes		36	146.299	70	134.67	39	64.3689	61	112.415	206	116.803
Pan troglodytes		15	97.81	92	135.42	28	108.389	32	131.511	167	126.761
Pan troglodytes		68	73.562	45	137.146	41	61.0756	17	78.001	171	87.742
Papio anubis		11	92.32	39	126.53	57	106.65	10	79.69	117	109.63
Papio anubis		33	121.21	74	117.41	66	86.81	7	68.05	180	104.97
Papio anubis		24	122.78	53	156.5	43	100.34	13	87.95	133	125.56
Papio anubis		31	85.58	90	94.6	112	70.02	8	70.17	241	81.21
Papio anubis		28	75.22	102	108.71	123	81.48	10	52.88	263	90.29
Papio anubis		35	118.85	49	131.74	74	83.78	22	71.02	180	102.09
Papio anubis		16	57.95	65	85.22	36	74.35	57	95.1	174	83.7
Papio anubis		22	108.92	99	117.36	64	84.03	15	63.61	200	101.73
Papio anubis		12	76.91	118	139.68	45	142.37	10	119.62	185	135.18
Papio anubis		39	69.35	102	98.52	48	70.38	15	65.68	204	83.91
Papio anubis		24	91	40	105.73	37	65.75	38	72.45	139	83.45
Papio anubis		17	64.45	91	139.31	35	84.05	9	121.13	152	117.14
Papio anubis		16	96.93	99	141.3	26	111.28	15	99.53	156	127.73
Papio anubis		16	105.64	114	104.29	40	73.76	13	69.12	183	95.23
Papio anubis		32	97.81	33	99.85	72	82.77	25	122.18	162	95.3
Papio anubis		24	66.09	110	108.71	69	74.88	26	116.91	229	94.98
Papio anubis		36	84.65	103	130.69	34	81.48	24	75.96	197	107.12
Papio anubis		27	77.39	67	130.33	49	66.37	18	64.1	161	94.58
Papio anubis		10	94.32	84	125.41	14	120.24	60	109.28	168	117.37
Papio anubis		23	82.82	107	114.33	29	92.71	32	96.13	191	104.2
Papio anubis		5	57.15	113	122.79	21	69.13	21	58.03	160	105.2
Papio anubis		18	109.44	78	124.51	54	96.55	11	119.99	161	113.14
Papio anubis		12	151.41	74	88.61	42	118.09	5	76.45	133	103.13
Papio anubis		25	66.99	96	146.72	44	110.7	9	95.14	174	123.49
Papio anubis		20	108.52	120	105.36	21	93.63	57	81.56	218	98.3
Papio anubis		14	89.89	116	102.42	48	67.42	14	107.32	192	93.11
Papio anubis		9	77.5	81	126.81	41	88.37	8	69.68	139	108.99
Gorilla gorilla gorilla		48	51.6538	65	118.229	34	47.3414	60	66.9644	207	76.2886
Gorilla gorilla gorilla		88	75.2458	53	98.2203	35	49.3577	30	64.0366	206	75.1259
Gorilla gorilla gorilla		38	57.6933	14	86.5796	33	45.9872	58	80.8222	143	67.2009
Gorilla gorilla gorilla		37	52.2096	23	195.893	66	48.4269	45	55.2286	171	70.8699
Gorilla gorilla gorilla		38	56.2275	40	91.4076	32	62.7984	63	77.8372	173	73.4465
Gorilla gorilla gorilla		34	53.4334	48	141.363	34	60.1319	45	72.3191	161	86.3416
Gorilla gorilla gorilla		45	49.4535	40	115.799	28	53.7055	46	61.4651	159	70.368
Gorilla gorilla gorilla		58	72.1456	70	111.052	32	65.1768	46	65.6113	206	82.8246
Gorilla gorilla gorilla		21	57.444	46	158.925	51	65.35	16	46.416	134	93.9728
Gorilla gorilla gorilla		23	46.0301	85	76.202	46	64.6908	28	48.8497	182	65.2716
Gorilla gorilla gorilla		73	57.1031	38	66.0352	43	51.593	67	66.1392	221	60.3063
Gorilla gorilla gorilla		73	62.6267	62	113.199	33	50.0849	60	74.9788	228	77.8141
Gorilla gorilla gorilla		14	94.6163	55	181.241	60	110.124	38	117.129	167	133.84
Gorilla gorilla gorilla		36	62.5532	45	170.732	60	123.756	22	82.4529	163	117.633
Gorilla gorilla gorilla		54	219.13	35	162.739	35	164.348	75	131.435	199	166.526
Gorilla gorilla gorilla		12	72.7137	103	120.115	38	87.1479	17	137.063	170	111.095
Gorilla gorilla gorilla		36	114.215	77	86.6061	25	60.5319	70	132.045	208	103.542
Gorilla gorilla gorilla		27	63.7449	84	120.453	30	71.9979	75	86.0691	216	94.6956
Gorilla gorilla gorilla		25	60.4358	57	145.253	14	71.7158	81	109.755	177	111.212
Gorilla gorilla gorilla		27	81.9933	54	99.6802	22	95.1763	52	101.063	155	96.4238
Gorilla gorilla gorilla		30	46.879	66	192.435	28	82.0195	54	92.8882	178	120.335
Gorilla gorilla gorilla		19	104.434	27	81.251	45	45.639	92	113.461	183	91.0941
Gorilla gorilla gorilla		22	112.829	105	155.84	44	183.219	19	132.074	190	154.823
Gorilla gorilla gorilla		34	85.9666	27	152.495	57	165.776	21	97.0623	139	133.293
Gorilla gorilla gorilla		42	87.1679	84	132.012	47	115.336	33	85.0801	206	111.546
Gorilla gorilla gorilla		8	73.6979	105	114.175	24	98.8031	59	74.2946	196	98.6356
Gorilla gorilla gorilla		17	71.3196	98	159.356	89	98.6091	5	84.9454	209	124.547
Gorilla gorilla gorilla		57	101.62	26	135.523	111	74.3265	50	126.274	244	97.8683
Gorilla gorilla gorilla		55	151.803	4	159.87	82	104.382	40	117.626	181	122.945
Gorilla gorilla gorilla		107	143.171	11	123.782	78	68.5201	53	98.1865	249	109.355
Gorilla gorilla gorilla		45	137.71	4	130.458	18	104.364	38	121.157	105	125.727
Gorilla beringei graueri		47	85.41	33	106.94	32	137.09	50	72.27	162	95.95
Gorilla beringei graueri		20	82.47	53	208.53	36	53.58	25	78.68	134	123.86
Gorilla beringei graueri		62	67.12	50	147.54	13	61.02	79	110.11	204	103.09
Gorilla beringei graueri		35	67.01	58	194.39	38	75.31	21	54.96	152	116.02
Gorilla beringei graueri		17	131.61	32	191.74	43	75.59	25	132.43	117	127.64
Gorilla beringei graueri		32	88.35	44	137.62	47	104.3	30	67.27	153	103.29
Gorilla beringei graueri		27	89.4	40	151.7	27	67.7	87	83.96	181	97.32
Cercopithecus mitis		27	78.226	113	99.901	78	85.8953	74	69.1874	292	86.372
Cercopithecus mitis		15	44.3219	129	110.014	94	59.2152	15	60.4294	253	84.3057
Cercopithecus mitis		59	66.3303	103	82.1693	79	58.0974	40	63.1704	281	69.3717
Cercopithecus mitis		29	82.6504	78	74.2702	13	47.653	69	50.596	189	65.0823
Cercopithecus mitis		24	102.304	105	83.9229	38	77.2403	8	87.2141	175	85.1431
Cercopithecus mitis		81	129.699	107	130.551	87	94.8554	30	117.752	305	118.884
Cercopithecus mitis		40	56.6058	126	86.5969	67	55.9125	40	60.194	273	70.8035
Cercopithecus mitis		13	70.2697	123	106.302	35	100.022	40	76.7975	211	97.4471
Cercopithecus mitis		18	142.99	104	123.672	59	97.8182	33	105.776	214	115.409
Cercopithecus mitis		42	65.4251	100	100.758	56	66.9606	49	68.9388	247	80.775
Chlorocebus pygerythrus		37	70.5126	67	104.171	75	72.6301	21	55.9224	200	81.0504
Chlorocebus pygerythrus		28	61.8696	73	115.146	28	70.7026	62	76.2701	191	88.2013
Chlorocebus pygerythrus		12	53.125	138	117.397	76	57.048	23	69.6031	249	91.4652
Chlorocebus pygerythrus		28	103.388	106	81.9716	85	69.069	29	63.9842	248	77.8639
Chlorocebus pygerythrus		37	68.0818	91	107.417	92	74.5546	22	75.8876	242	86.0436
Chlorocebus pygerythrus		26	48.4108	65	106.217	17	95.7427	38	87.0137	146	89.7049
Chlorocebus pygerythrus		27	74.0582	48	155.889	28	64.8769	43	79.8721	146	100.913
Chlorocebus pygerythrus		82	80.6764	81	115.084	44	70.3733	72	79.9728	279	88.8593
Chlorocebus pygerythrus		73	85.8298	50	148.615	66	93.149	55	92.1123	244	102.091
Chlorocebus pygerythrus		24	65.4976	108	116.285	49	77.949	23	89.1277	204	98.04
Chlorocebus pygerythrus		29	62.3222	86	91.3172	50	59.935	46	85.1258	211	78.5458
Chlorocebus pygerythrus		32	61.7885	82	133.802	50	93.9341	35	128.064	199	111.196
Chlorocebus pygerythrus		46	95.3721	42	90.8074	98	86.8374	45	51.2566	231	82.3274
Chlorocebus pygerythrus		25	74.5154	81	91.9538	55	68.3146	32	84.2165	193	81.6755
Chlorocebus pygerythrus		14	92.84	97	105.88	33	73.21	32	95.47	176	96.83
Theropithecus gelada	FMNH27187	19	49.959	80	121.232	41	47.6161	10	109.995	150	91.3331
Theropithecus gelada	FMNH27186	8	65.7845	58	131.503	13	116.848	24	70.7397	103	110.39
Theropithecus gelada	FMNH27185	11	63.7699	76	106.381	16	98.386	32	54.08	135	89.5641
Theropithecus gelada	FMNH27184	8	85.3598	94	84.5604	33	77.1287	38	91.5563	173	84.7164
Theropithecus gelada	FMNH27233	7	39.0448	101	105.436	14	67.2389	30	42.1523	152	86.3699
Theropithecus gelada	FMNH27039	35	50.8697	120	133.03	112	60.0689	56	88.1298	323	91.0436
Theropithecus gelada	FMNH8174	62	78.462	24	132.166	80	90.2358	35	72.5176	201	88.5254
Cercocebus torquatus		27	81.83	66	117.27	70	46.57	56	72.32	219	78.81
Cercocebus torquatus		79	72.44	27	96.92	52	63.85	124	80.22	282	76.62
Cercocebus torquatus		52	65.84	44	112.92	78	94.01	73	92.39	247	90.97
Colobus sp.		18	69.02	45	113.51	17	90.24	7	99.39	87	98.62
Colobus sp.		11	74.38	63	65.11	34	50.83	12	58.74	120	61.28
Colobus sp.		24	59.6	51	70.17	46	55.81	13	105.64	134	66.79
Colobus sp.		17	57.41	50	83.15	7	63.69	34	54.98	108	68.97
Colobus sp.		23	51.18	63	89.02	31	55.33	4	32.72	121	71.33
Colobus sp.		21	70.2	40	124.72	31	47.02	34	115.35	126	93.99
Colobus sp.		88	82.8	24	135.88	25	51.17	48	85.64	185	86.15
Colobus sp.		37	87.8	22	118.51	38	54.78	54	94.7	151	86.43
Colobus sp.		52	77.2	67	80.2	54	79.68	47	67.65	220	76.68
Colobus sp.		45	88.35	21	114.6	71	111.07	27	63.38	164	97.44
Colobus sp.		45	99.25	26	86.6	19	71.16	30	51.6	120	80.15
Colobus sp.		30	52.19	14	95.9	87	87.99	32	57.14	163	76.03
Colobus sp.		9	75.81	53	144.68	24	88.15	9	121.85	95	121.71
Colobus sp.		79	105.76	35	98	47	73.08	25	71.22	186	91.4
Colobus sp.		18	60.93	52	126.4	34	63.29	9	88.39	113	93.96
Colobus sp.		87	109.02	21	106.17	26	97.18	33	75.99	167	100.29
Colobus sp.		93	100.51	9	196.22	24	134.01	52	130.85	178	118.73
Colobus sp.		36	86.46	19	89.17	67	119.57	11	141.8	133	108.1
Colobus sp.		93	92.17	17	146.45	12	55.11	56	89.31	178	93.96
Colobus sp.		40	77.35	17	144.07	70	63.04	43	65.21	170	75.06
Colobus sp.		26	90.3	38	128.15	14	60.86	63	118.88	141	110.35
Mandrillus sphinx		30	72.63	59	105.43	61	103.95	63	62.99	213	87.83
Mandrillus sphinx		70	90.28	34	114.44	46	81.72	63	101.61	213	95.64
Mandrillus sphinx		47	78.75	95	127.72	60	71.47	31	68.89	233	95.53
Mandrillus sphinx		37	69.09	53	119.49	51	87.75	55	80.03	196	90.64
Homo sp.	KNM-ER-1814	79	81.3827	26	121.111	80	54.289	108	50.4417	293	66.1056
Homo sp.	KNM-ER-3734	49	51.7394	5	92.807	36	40.0384	48	45.4726	138	47.9952
Homo sp.	KNM-ER-6128	32	84.6651	31	130.9	35	51.1059	80	77.6562	178	82.9685
